# Supplementary material for: Iron-dependent apoptosis causes embryotoxicity in inflamed and obese pregnancy
Source: Nat Commun. 2021 Jun 29;12:4026. doi: 10.1038/s41467-021-24333-z (PMC8242011; doi:10.1038/s41467-021-24333-z)
Supplement: Supplementary file 3 — Source Data [file 41467_2021_24333_MOESM3_ESM.zip]

Archive with 31 entries (30 files):
- Source data/
- Source data/Supplementary Figure 1.xlsx
- __MACOSX/Source data/._Supplementary Figure 1.xlsx
- Source data/Figure 1.xlsx
- __MACOSX/Source data/._Figure 1.xlsx
- Source data/Supplementary Table 1.xlsx
- __MACOSX/Source data/._Supplementary Table 1.xlsx
- Source data/Supplementary Figure 7.xlsx
- __MACOSX/Source data/._Supplementary Figure 7.xlsx
- Source data/Figure 6.xlsx
- __MACOSX/Source data/._Figure 6.xlsx
- Source data/Figure 7.xlsx
- __MACOSX/Source data/._Figure 7.xlsx
- Source data/Supplementary Figure 6.xlsx
- __MACOSX/Source data/._Supplementary Figure 6.xlsx
- Source data/Figure 4.xlsx
- __MACOSX/Source data/._Figure 4.xlsx
- Source data/Supplementary Figure 5.xlsx
- __MACOSX/Source data/._Supplementary Figure 5.xlsx
- Source data/Supplementary Figure 4.xlsx
- __MACOSX/Source data/._Supplementary Figure 4.xlsx
- Source data/Figure 5.xlsx
- __MACOSX/Source data/._Figure 5.xlsx
- Source data/Figure 2.xlsx
- __MACOSX/Source data/._Figure 2.xlsx
- Source data/Supplementary Figure 3.xlsx
- __MACOSX/Source data/._Supplementary Figure 3.xlsx
- Source data/Supplementary Figure 2.xlsx
- __MACOSX/Source data/._Supplementary Figure 2.xlsx
- Source data/Figure 3.xlsx
- __MACOSX/Source data/._Figure 3.xlsx
