# Supplementary material for: Iron-dependent apoptosis causes embryotoxicity in inflamed and obese pregnancy
Source: Nat Commun. 2021 Jun 29;12:4026. doi: 10.1038/s41467-021-24333-z (PMC8242011; doi:10.1038/s41467-021-24333-z)
Supplement: Supplementary file 3 — Source Data [file 41467_2021_24333_MOESM3_ESM.zip › Source data/Supplementary Figure 1.xlsx]

## Sheet: Supp Fig 1a
	Non-pregnant			E15.5			E18.5
Supp Fig 1a	Adequate	Dietary Fe	Hepcidin KO	Adequate	Dietary Fe	Hepcidin KO	Adequate	Dietary Fe	Hepcidin KO
	79.9885	830.751	1447.03	39.6164	428.043	614.77	31.5433	385.152	464.139
	71.7969	792.466	1388.19	24.9634	426.101	796.287	28.5247	493.257	676.155
	81.8866	1104.92	949.501	25.4796	537.466	486.712	46.0851	358.75	416.468
	93.4119	754.086	1663.98	29.6937	138.427	553.151	27.0141	469.885	842.842
	95.3789	1010.1	1520.86	29.9693	463.408	701.072	13.0718	649.315	285.103
	68.5116	1555.3	1447.68				11.3265	526.194	673.579
	75.958	1308.22	1648.5				6.95016	667.632	559.538
	55.6105	365.203	1216.42					703.506
	44.1803	532.461	1447.33					373.671
		826.552	801.474					308.247
		945.632	706.75					239.227
		1007.47	1011.94					282.097
		554.752	838.603
		685.943	1648.6
		549.132	1476.25
		621.364	1134.9
		279.045
		589.197
		357.69
		411.026
		400.145
		382.76
		324.164
		312.188
		357.491
		347.886
		439.902
		291.709
		476.835
		358.474
		252.349

## Sheet: Supp Fig 1b
	Non-pregnant			E15.5			E18.5
Supp Fig 1b	Adequate	Dietary Fe	Hepcidin KO	Adequate	Dietary Fe	Hepcidin KO	Adequate	Dietary Fe	Hepcidin KO
	27.125	47.1852	46.0526	18.2	23.3333	47.6	31.0563	43.5556	59.5
	21	52.3704	60.7895	27.125	13.3333	32.2424	19.8333	23.7158	42
	26.988	33.6612	40.5263	14.6203	41.6667	35.1955	13.125	11.8579	39.3989
	25.988	46.6667	53.7805	14.6203	15	38.7151	20.9581	36.3388	38.982
	29.3413	50.4918	54.6341	11.962	22.3313	55.3988	22.4183	36.7213	50.9091
	34.7603	54.3421	52.0732				23.4839	32.5137	47.6
	31.9463	58.9474	57.1951				30.2174	25.2459	47.8261
	21.9032	53.8462	55.4878					15.8491
	30.7097	43.5366	54.6341					18.0503
		51.2195	42.9333					36.129
		46.9512	43.012					32.6667
		46.9512	46.1453
		45	43.4078
		54.1667	47.4133
		40.8333	50.4
		43.3333	51.9632
		45.9091
		50.9091
		57.2727
		45.5215
		52.8221
		52.3926
		63.5583
		45.7862
		48.4277
		59.8742
		50.1887
		65.5975
		55
		56.3636
		33.8562

## Sheet: Supp Fig 1c
Supp Fig 1c	Adequate	Dietary Fe	Hepcidin KO
	24.7675	43.6856	40.3252
	25.0617	51.2629	48.959
	31.6841	46.9863	48.9663
	33.7037	46.0159	53.5669
	18.0488	43.2099	45.5479
	29.5122	35.2195	52.716
	17.1707	36.5854	47.4658
	12.3171	46.0976	51.8519
	31.8537	51.3659	48.8272
	31.5122	45.0244	57.5112
	34.6341	44.6829	59.6585
	12.7805	30.3415	43.7724
	33.561	28.0488	44.6829
		48	51.7724
		49.4634	53.4634
		33.0732	52.2276
		43.122	54.1951
		16.9756	46.0488
		21.9512
		41.9512
		43.5366
		48.1951
		54.8293
		35.252
		37.8537

## Sheet: Supp Fig 1d
	E15.5			E18.5
Supp Fig 1d	Adequate	Dietary Fe	Hepcidin KO	Adequate	Dietary Fe	Hepcidin KO
	214.783	48.1588	97.2305	39.7792	74.8229	89.1397
	126.782	51.3618	102.704	41.591	78.6906	106.464
	86.2116	149.618	207.624	41.7847	143.446	89.8871
	75.7454	174.8	156.67	39.7792	108.269	97.7013
	132.867	178.883	174.198	118.756	108.984	89.5551
	114.756	130.25	102.901	31.8234	98.4771	90.963
	68.6312		126.726	74.2261	76.6478	76.0321
			102.516	35.7468	54.911
			90.3967	34.5543	87.1738
				36.4502	74.7778
				44.7612	90.0184
				49.8245	72.0288
					100.386
					79.8633
					72.9756
					64.1091
					98.0187
					80.9178
					51.2322
					53.1677

## Sheet: Supp Fig 1e
	E15.5			E18.5
Supp Fig 1e	Adequate	Dietary Fe	Hepcidin KO	Adequate	Dietary Fe	Hepcidin KO
	18.1454	37.4836	36.6051	44.3229	67.3747	51.2445
	17.7435	24.1601	41.4368	26.3414	49.5115	42.2493
	16.3822	14.115	42.7892	20.2766	39.6519	40.4927
	17.2264	21.3914	35.9825	19.6277	38.4092	39.6519
	19.7745	29.0107	26.8704	19.6876	41.6667	38.4092
	19.177	29.6948	27.8235	27.3522	57.2285	35.8721
	21.1842	63.5251	22.7718	28.5208	53.2407	39.7151
	23.0706	51.3946	34.3252	42.4348	63.5491	49.9858
			25.8371	34.5448	41.8754	40.5862
			29.5838	26.664	47.6591	40.5401
				35.3299	50.5256	35.0168
				21.4963	28.6735	46.898
				32.8318	46.0041
				24.8915	44.5581
					52.8164
					38.0105
					40.985
					40.5972
					41.9203
					28.0099

## Sheet: Supp Fig 1f
	E16.5-E18.5
Supp Fig 1f	Adequate	Dietary Fe	Hepcidin KO
	8	7	7
	8	10	4
	9	9	6
	7	8	4
	4	8	3
	7	8	6
	5	6	5
	5	1	7
	7	5	8
	7	9	6
	6	8	6
	9	6	7
	9	9
		9
		9
		7
		9

## Sheet: Supp Fig 1g
	Adequate		Fe diet		HKO
Supp Fig 1g	Solv	LPS	Solv	LPS	Solv	LPS
	0.082	0.0802	0.0755	0.1229	0.1082	0.0842
	0.1141	0.0917	0.0696	0.0859	0.0776	0.0832
	0.0967	0.0871	0.092	0.095	0.1118	0.0838
	0.0861	0.0672	0.0877	0.0666	0.0909	0.0697
	0.1015	0.0713	0.0754	0.0895	0.0972	0.0555
	0.0782	0.0829	0.0678	0.0883	0.0688	0.0629
	0.096	0.0812	0.0759	0.1024	0.0752	0.0788
	0.0918	0.0885	0.0824	0.0822	0.0735	0.067
	0.0968	0.0986	0.0865	0.0822	0.0886	0.0726
	0.0864	0.0666	0.0725	0.0878	0.0783	0.0794
	0.0747	0.0756	0.0821	0.0861	0.0896	0.0772
	0.0795	0.078	0.0884	0.0561	0.0751	0.0793
	0.0864	0.0793	0.0765	0.0648	0.0861	0.0841
	0.0802	0.086	0.0678	0.0463	0.075
	0.0985	0.1046	0.0761	0.089	0.075
	0.0801	0.0871	0.0731	0.0679	0.1192
	0.0832	0.1	0.08	0.0585	0.1193
	0.1159	0.0886	0.078	0.0804	0.1237
	0.0853	0.0884	0.0748	0.0672	0.1374
	0.0989	0.0889	0.0762	0.0916	0.126
	0.092	0.0953	0.0779	0.073	0.1225
	0.0878	0.1014	0.0775	0.0586	0.1174
	0.1049	0.0883	0.0868	0.0857	0.1392
	0.1063	0.075	0.0776	0.0519	0.1042
	0.099	0.083	0.0972	0.0697	0.0864
	0.0902	0.0865	0.089	0.081	0.0825
	0.088	0.0978	0.0767	0.0831	0.0777
	0.085	0.0784	0.0607	0.0619	0.0693
	0.0775	0.0696	0.0836	0.0863	0.0835
	0.0777	0.0694	0.0591	0.0681	0.1002
	0.0779	0.0854	0.061	0.0739	0.084
	0.0802	0.056	0.0911	0.079	0.0758
	0.063	0.0913	0.1059	0.0816	0.0791
	0.078	0.086	0.0898	0.0865	0.0908
	0.0823	0.0674	0.0686	0.0813	0.08598
	0.07876	0.0775	0.075	0.0832
	0.093		0.0583	0.063
	0.082		0.074	0.1065
	0.099		0.0719	0.07
	0.0923		0.0733	0.083
			0.0707	0.0975
			0.0615	0.0795
			0.06	0.0641
			0.0654	0.0788
			0.0699	0.0628
			0.0381	0.0396
			0.0582
			0.0638
			0.0698
			0.074
			0.0876
			0.0674
			0.0836
			0.0719
			0.0826
			0.0826
			0.0629
			0.0673
			0.073
			0.0677
			0.067
			0.082
			0.0915
			0.0915
			0.0908
			0.096
			0.0906
			0.0663
			0.0743
			0.059
			0.072
			0.0765
			0.0626
			0.0717
			0.0879
			0.0686
			0.064
			0.0602
			0.085
			0.07
			0.0794
			0.0675
			0.0834
			0.0812
			0.0855
			0.0927

## Sheet: Supp Fig 1h
	Adequate		Fe diet		HKO
Supp Fig 1h	Solv	LPS	Solv	LPS	Solv	LPS
	0.8193	0.9682	1.1868	0.8547	1.0528	0.5186
	0.8801	1.0405	1.2167	0.8199	0.9731	0.5204
	0.8555	0.9285	1.138	0.6451	0.9313	0.4509
	0.8783	1.0132	1.2441	0.5874	0.9798	0.5118
	0.8613	0.9168	1.1632	0.5348	1.0122	0.5791
	0.8875	0.9034	1.2053	0.6815	1.03	0.4908
	0.9895	0.953	1.2023	0.8272	1.0465	1.3232
	0.9004	0.9957	1.1797	0.6514	1.3663	1.2845
	0.8874	0.9676	0.663	0.8469	1.4702	1.1875
	0.8036	1.317	0.6792	0.3989	1.4988	1.125
	0.7079	1.2132	0.697	0.6413	1.4388	1.0365
	0.8936	1.6093	0.6025	0.4762	0.7716	1.0601
	0.7676	1.2191	0.646	0.6344	0.6093	1.0285
	0.8285	1.217	0.6053	0.4601	0.7412
	0.7709	0.901	0.6448	0.5223	0.765
	0.8227	0.8956	0.6592	0.6982	0.7737
	0.815	0.8905	1.1082	0.4034	0.774
	0.7631	0.8725	1.0697	1.055	1.1315
	0.8182	0.8525	1.0612	1.1296	1.1042
	0.6888	0.9025	1.0468	1.0343	1.086
	0.7564	0.8945	1.0901	0.9512	1.1854
	0.6989	0.912	1.029	1.0562	1.214
	0.7748	0.8574	1.1904	1.1713	1.2095
	0.7909	0.8292	1.1988	0.8101	1.2311
	0.7974	0.8018	1.1181	0.881	1.1865
	0.813	0.78	1.0752	0.9402	1.1453
	0.8126	0.7852	1.0438	0.8407	1.057
	0.788	0.7422	1.1134	0.7306	1.0098
	0.788	0.9108	0.5125	0.738	1.1093
	0.735	0.9247	1.0664	0.7084	1.0423
	0.827	1.054	1.0924	0.7316	1.0854
	0.8296	0.8905	1.1263	0.624	0.8939
	1.1935	0.934	1.1293	0.7076	0.9973
	1.2644	1.036	1.1017	0.6306	1.029
	1.0983	0.9757	1.0309	0.6615	1.1077
	1.0854	0.967	1.018	0.607
	1.0095		1.0712	0.688
	0.9758		1.079	0.666
	1.0595		0.951	1.2116
	1.0152		0.8365	1.227
	1.1185		0.8942	1.0704
	1.0428		0.8212	1.0182
	1.0471		0.8932	1.1813
	0.8018		0.9555
	0.7525		0.7295
	0.707		0.5835
	0.8482		0.9085
	0.7756		0.9977
			0.9409
			1.0413
			0.9333
			1.036
			1.0558
			0.9657
			0.9968
			1.0129
			1.1042
			0.657
			0.7057
			0.6337
			0.7156
			0.7937
			0.6472
			0.7453
			0.8187
			0.8527
			1.0909
			1.054
			0.1404
			0.8964
			0.964
			0.9494
			1.063
			1.0134
			1.07
			1.089
			1.117
			1.1117
			1.0986
			1.0869
			1.2556
			1.2249
			1.3375
			1.3138
			1.2508

## Sheet: Supp Fig 1i
	Adequate		Fe diet		HKO
Supp Fig 1i	Solv	LPS	Solv	LPS	Solv	LPS
	0.1069	0.1113	0.097	0.0779	0.1187	0.1179
	0.0951	0.099	0.0684	0.0882	0.1198	0.0912
	0.0965	0.0793	0.0905	0.1025	0.118	0.1172
	0.0962	0.0928	0.082	0.081	0.0912	0.1072
	0.0867	0.087	0.104	0.0899	0.1012	0.0914
	0.1037	0.0796	0.0756	0.0814	0.1104	0.1032
	0.1228	0.086	0.0769	0.0999	0.1214	0.1189
	0.1022	0.078	0.0788	0.106	0.1135	0.0763
	0.0959	0.0765	0.0907	0.1001	0.1003	0.0961
	0.1087	0.0782	0.0869	0.0945	0.121	0.1171
	0.1084	0.085	0.1003	0.0996	0.0877	0.0987
	0.0981	0.0906	0.0985	0.088	0.118	0.0923
	0.0845	0.0887	0.0921	0.0956	0.129	0.1047
	0.0935	0.0828	0.0858	0.0936	0.1438	0.1072
	0.097	0.0887	0.097	0.0955	0.1109	0.1014
	0.08	0.0972	0.0952	0.0838	0.1439	0.0964
	0.0983	0.0884	0.0955	0.0825	0.0927	0.0901
	0.1081	0.0636	0.077	0.0983	0.129	0.0876
	0.086	0.064	0.0989	0.0767	0.1109	0.0814
	0.103	0.0994	0.0925	0.07	0.0848	0.084
	0.08	0.0713	0.0687	0.08	0.0975	0.088
	0.097	0.0803	0.112	0.0788	0.1039	0.093
	0.093	0.0586	0.086	0.08	0.1207	0.0915
	0.089	0.0686	0.1132	0.079	0.111	0.0766
	0.0735	0.0879	0.081	0.0695	0.106	0.0904
	0.086	0.072	0.092	0.0784	0.087	0.09
	0.085	0.08	0.073	0.0782	0.093	0.0774
	0.087	0.083	0.081	0.0666	0.082
	0.0786	0.077	0.076	0.0812	0.081
	0.0985	0.0818	0.0896	0.0788	0.094
	0.0897	0.0566	0.094	0.0612	0.0956
	0.0867	0.0766	0.0777	0.0807	0.0777
	0.1023	0.0731	0.0836	0.0794
	0.095	0.085	0.1094	0.0904
	0.0852	0.0624	0.0875	0.0813
	0.052	0.074	0.0714	0.078
	0.1058	0.0865	0.0845
	0.0888	0.0668	0.0937
	0.1018	0.0849	0.0813
	0.0866	0.0847	0.0981
	0.0904	0.089	0.0828
	0.076	0.084	0.0882
	0.0912	0.0723
		0.0887
		0.0883
		0.0651
		0.0856
		0.0762
		0.083
		0.0712
		0.073
		0.074
		0.073
