# Supplementary material for: Iron-dependent apoptosis causes embryotoxicity in inflamed and obese pregnancy
Source: Nat Commun. 2021 Jun 29;12:4026. doi: 10.1038/s41467-021-24333-z (PMC8242011; doi:10.1038/s41467-021-24333-z)
Supplement: Supplementary file 3 — Source Data [file 41467_2021_24333_MOESM3_ESM.zip › Source data/Figure 1.xlsx]

## Sheet: Figure 1c
Figure 1c
Solvent E8.5			LPS E8.5
Adequate	Dietary Fe	Hepcidin KO	Adequate	Dietary Fe	Hepcidin KO
0	0	0	10	100	100
0	0	30	40	100	100
0	0	33.3333	0	100	100
0	0	0	100	100	100
0	0	0	0	66.6667	78
0	0	0	100	100	100
0	0	0	0	33.3333	100
	50			100	50
	0			87.5
	0			72.7273
	100			100
	0			100
				100

## Sheet: Figure 1d
Figure 1d
Solvent E8.5			LPS E8.5
Adequate	Dietary Fe	Hepcidin KO	Adequate	Dietary Fe	Hepcidin KO
0	0	0	10	100	100
0	0	30	40	100	100
0	0	33.3333	0	100	14.2857
0	0	0	100	100	100
0	0	0	0	66.6667	77.7778
0	0	0	100	100	100
0	0	0	0	22.2222	100
	50			0	50
	0			50
	0			9.09
	100			100
	0			100
				100

## Sheet: Figure 1e
Figure 1e
Solvent E8.5			LPS E8.5
Adequate	Dietary Fe	Hepcidin KO	Adequate	Dietary Fe	Hepcidin KO
0	0	0	0	66.6667	100
0	0	0	0	14.2857	0
0	0	0	0	100	0
0	0	0	0	75
0	0	0	0	80
0	0	0
0	0	0
	0
	0
	0
	0

## Sheet: Figure 1f
Figure 1f
		Healthy	Embryo loss	Enceph / Anopth	Hernia/Cleft
Solvent E8.5	Adequate	100	0	0	0
	Dietary Fe	88.5057	11.4943	0	0
	Hepcidin KO	85.3659	14.6341	0	0
LPS E8.5	Adequate	91.8919	8.10811	0	0
	Dietary Fe	24.5283	28.3019	41.5094	5.66038
	Hepcidin KO	26.9231	50	23.0769	0

## Sheet: Figure 1i
Figure 1i
Solvent E15.5			LPS E15.5
Adequate	Dietary Fe	Hepcidin KO	Adequate	Dietary Fe	Hepcidin KO
0	0	0	0	0	0
0	0	0	0	0	0
0	0	0	100	0	100
0	0	0	100	0	0
0	0	0	100	100
0			100
			0
			0

## Sheet: Figure 1j
Figure 1j
Solvent E15.5			LPS E15.5
Adequate	Dietary Fe	Hepcidin KO	Adequate	Dietary Fe	Hepcidin KO
0	11.1111	0	0	16.6667	100
0	0	0	0	0	100
0	0	0	0	0	100
0	0	0	0	100	50
0	0	16.6667	0	100
11.1111			0
			14.2857
			0

## Sheet: Figure 1k
Figure 1k
		Healthy	Embryo loss	Preterm birth
Solvent E8.5	Adequate	100	0	0
	Dietary Fe	97.7	2.3	0
	Hepcidin KO	100	0	0
LPS E8.5	Adequate	81.4	1.7	16.9
	Dietary Fe	39.4	54.5	6.1
	Hepcidin KO	14.7	76.5	8.8
