# Supplementary material for: Iron-dependent apoptosis causes embryotoxicity in inflamed and obese pregnancy
Source: Nat Commun. 2021 Jun 29;12:4026. doi: 10.1038/s41467-021-24333-z (PMC8242011; doi:10.1038/s41467-021-24333-z)
Supplement: Supplementary file 3 — Source Data [file 41467_2021_24333_MOESM3_ESM.zip › Source data/Supplementary Table 1.xlsx]

## Sheet: Supp Table 1
Supplementary Table 1
	Iron adequate		Iron loaded
LPS	374.052		304.094
	246.87		286.858
	222.695		319.936
	132.783		224.509
	135.051
	292.2
	370.373
	234.058
Poly IC	431.421		261.575
	226.691		173.939
	210.172		196.38
			180.347
			170.51
LTA	267.454		187.179
	296.653		109.986
	116.394		130.569
			129.205
Pam3csk4	207.669		369.088
	170.462		269.83
	310.053		538.444
			142.871
Flagellin	84.1241		12.7929
	26.2148		51.3061
	116.311		33.6783
