# Supplementary material for: Iron-dependent apoptosis causes embryotoxicity in inflamed and obese pregnancy
Source: Nat Commun. 2021 Jun 29;12:4026. doi: 10.1038/s41467-021-24333-z (PMC8242011; doi:10.1038/s41467-021-24333-z)
Supplement: Supplementary file 3 — Source Data [file 41467_2021_24333_MOESM3_ESM.zip › Source data/Supplementary Figure 7.xlsx]

## Sheet: Supp Fig 7a
Supp Fig 7a	Adequate	Dietary Fe	Hepcidin KO
	23.0233	20.2791	67.1163
	22.7442	36.5581	58
	14.4186	17.4884	52.7442
	38.2791	36.1395	56.6977
	27.3023	18.6977	61.3023
	33.3488	45.0233	48.1395
	18.6512	22.3256	50.7442
		31.4419	49.0698
		19.2558
		34.6977

## Sheet: Supp Fig 7b
Supp Fig 7b	Adequate	Dietary Fe	Hepcidin KO
	32.9061	180.508	785.335
	29.2103	280.466	784.12
	33.9951	191.804	1063.99
	28.6282	272.262	807.712
	39.6435	177.647	855.204
	35.7276	181.13	574.963
	30.7023	171.821	807.331
		167.135	615.438
		324.437
		139.228

## Sheet: Supp Fig 7c
Supp Fig 7c	Adequate	Dietary Fe	Hepcidin KO
	15.7037	19.9997	39.6153
	11.9435	20.6005	20.4379
	11.9175	27.3756	38.9726
	16.8181	112.458	72.1139
	33.8618	168.785	61.9717
	28.3766	81.6923	25.441
	30.5249	67.6754	31.3709
	38.9735	38.7309	66.3775
	22.9103	30.5398	57.7256
	31.3737	23.1383	25.744
	36.7352	58.57	56.6562
	61.1512	47.0413	54.0148
	59.7299	33.4551	34.0339
		43.2675	76.2447
		24.4359	64.7609
		66.6344	103.496
		48.2243
		63.9504
		59.4437

## Sheet: Supp Fig 7d
Supp Fig 7d	Adequate	Dietary Fe	Hepcidin KO
	280.166	177.33	215.944
	320.903	220.96	180.914
	274.254	257.31	94.4876
	158.448	80.8079	144.943
	163.95	81.8918	135.414
	94.2172	149.094	114.1
	97.8714	174.831	134.844
	201.771	86.8832	69.82
	207.822	86.1623	148.462
	121.863	104.002	95.3162
	88.8822	87.195	130.109
	117.391	66.2088	146.667
	86.2013	94.8938	79.9682
		110.805	86.621
		115.634	73.1585
		91.3656	78.389
		84.8521
		89.2765
		110.869

## Sheet: Supp Fig 7e
Supp Fig 7e	Adequate	Dietary Fe	Hepcidin KO
	15.1351	22.7027	24.5946
	13.2432	35	48.2432
	44.4595	40.6757	34.0541
	41.6216	29.3243	28.3784
	45.4054	16.0811	36.8919
	48.2432	41.6216	47.2973
	51.0811	18.9189	52.973
		35.9459	49.1892
		17.027
		45.4054
