# Supplementary material for: Iron-dependent apoptosis causes embryotoxicity in inflamed and obese pregnancy
Source: Nat Commun. 2021 Jun 29;12:4026. doi: 10.1038/s41467-021-24333-z (PMC8242011; doi:10.1038/s41467-021-24333-z)
Supplement: Supplementary file 3 — Source Data [file 41467_2021_24333_MOESM3_ESM.zip › Source data/Figure 6.xlsx]

## Sheet: Figure 6b
Figure 6b
Adequate		Dietary Fe		Hepcidin KO
Standard	Western diet	Standard	Western diet	Standard	Western diet
20.1	27.1	18.1	29.9	19.7	31.2
25.6	32.4	21.3	23.6	19.6	31
21.9	29.1	20.5	26.7	22.2	30.3
19	24.6	18.8	30.9	19	29.1
20.7	26.3	19.6	24.5	21.3	33.8
18.81	27.3	18.6	24.3	19.7	29
18.1	29	18.6	26.8	20.3	30.8
		19.2	28		24.3
		17.3	33.3
		19.1	28.7
		16.8
		20.2

## Sheet: Figure 6c
Figure 6c
Adequate	Dietary Fe	Hepcidin KO
0	0	0
0	100	12.5
0	100	25
0	100	25
16.6667	0	33.3333
14.2857	11.1111	30
14.2857	0	44.4444
	0	11.1111
	100
	0

## Sheet: Figure 6e
Figure 6e
Adequate	Dietary Fe	Hepcidin KO
0	0	0
0	100	0
0	100	0
0	100	0
0	0	0
0	0	0
0	0	10
	0	0
	100
	0

## Sheet: Figure 6f
Figure 6f
Adequate	Dietary Fe	Hepcidin KO
0	0	0
0	11.1111	12.5
0	0	25
0	11.1111	25
16.6667	0	33.3333
14.2857	0	30
14.2857	0	33.3333
		11.1111

## Sheet: Figure 6g
Figure 6g
	Normal	Embryo loss	Bilat anoph	Unilat anoph	Bilat microph	Unilat microph
Adequate	93.5	0	0	2.4	4.1	0
Dietary Fe	71.7	26.1	0	0	2.2	0
Hepcidin KO	75.7	1.5	5.9	9.5	4.7	2.8

## Sheet: Figure 6h
Figure 6h
Adequate	Dietary Fe	Hepcidin KO
0	0	0
0	0	0
0	0	12.5
0	0	25
16.6667	0	33.3333
0	0	30
0	0	11.1111
		11.1111

## Sheet: Figure 6i
Figure 6i
Adequate	Dietary Fe	Hepcidin KO
0	0	0
0	11.1111	25
0	0	12.5
0	11.1111	0
0	0	0
14.2857	0	0
14.2857	0	22.2222
		0

## Sheet: Figure 6j
Figure 6j
Adequate	Dietary Fe	Hepcidin KO
0.60051	8.62561	5.72641
2.12169	0.895953	1.23052
0.612756	1.31386	1.18672
0.357149	1.4943	3.74548
1.66085	3.21712	2.32681
1.2375	0.84637	3.6658
0.330151	1.41772	0.657653
0.521118	3.13917	1.03158
2.08296	1.52588	2.29478
1.47461	2.01195	1.28378
0.658113	1.2247	1.85355
0.48276	2.2766
0.780441	1.23238
	1.47744
