# Supplementary material for: Iron-dependent apoptosis causes embryotoxicity in inflamed and obese pregnancy
Source: Nat Commun. 2021 Jun 29;12:4026. doi: 10.1038/s41467-021-24333-z (PMC8242011; doi:10.1038/s41467-021-24333-z)
Supplement: Supplementary file 3 — Source Data [file 41467_2021_24333_MOESM3_ESM.zip › Source data/Figure 7.xlsx]

## Sheet: Figure 7b
Figure 7b
Standard diet			Western diet
Adequate	Dietary Fe	Hepcidin KO	Adequate	Dietary Fe	Hepcidin KO
5.95	1	5.42	1	4.7	7.28
3.93	2.89	5.42	3.53	4.13	18.43
2.89	7.44	2.67	6.12	4.79	4.97
2.21	4.88	1.44	1	2.89	5.69
3.63	5.95	15.88	5.16	1	7.75
1.44	6.12	7.99	1	1.58	7.6
1	4.6	1.44		2.89	8.07
	6.79	3.53		13.19
				2.67
				10.23

## Sheet: Figure 7c
Figure 7c
Adequate	Dietary Fe	Hepcidin KO
2.384	1.472	2.38
2.352	3.484	0.628
1.396	2.188	1.688
2.284	1.524	1.736
1.208	2.096	0.896
1.908	2.096	2
	1.564

## Sheet: Figure 7d
Figure 7d
Adequate	Dietary Fe	Hepcidin KO
0.411	0.063	0.195
0.072	0.525	2.916
2.928	1.205	0.05
5.051	0.207	0.165
5.535	0.17	0.987
	2.999	1.348
	0.302	1.188
	1.519	2.021
	0.379
	2.259

## Sheet: Figure 7e
Figure 7e
Adequate	Dietary Fe	Hepcidin KO
0.752277	1.03611	1.1847
0.48404	0.848578	0.409939
0.223034	2.95403	1.64093
0.507028	1.91981	0.707679
1.30182	1.06645	0.757241
1.23929	0.640474	0.50199
1.09529	1.44245	0.746052
1.12703	1.56596	0.549786
2.09404	0.862016	1.09022
1.06201	0.283295	1.12912
2.17368	0.69216	0.893919
2.29128	1.26118	0.877821
1.75206	0.988174	0.923459
0.628369	0.538514	0.502163
	0.911518	0.556173
	0.813315	1.13472

## Sheet: Figure 7h
Figure 7h
IgG	nTNF
57.1429	22.2222
33.3333	12.5
37.5	0
77.7778	0

## Sheet: Figure 7i
Figure 7i
	Normal	Bilat anoph	Unilat anoph	Bilat microph	Unilat microph
IgG	48.7	15	12.8	16.6	6.9
nTNF	91.3	0	0	2.8	5.9

## Sheet: Figure 7k
Figure 7j
IgG	nTNF
14.2857	0
16.6667	0
25	0
55.5556	0
