# Supplementary material for: Iron-dependent apoptosis causes embryotoxicity in inflamed and obese pregnancy
Source: Nat Commun. 2021 Jun 29;12:4026. doi: 10.1038/s41467-021-24333-z (PMC8242011; doi:10.1038/s41467-021-24333-z)
Supplement: Supplementary file 3 — Source Data [file 41467_2021_24333_MOESM3_ESM.zip › Source data/Supplementary Figure 6.xlsx]

## Sheet: Supp Fig 6a
	IgG			nTNF
Supp Fig 6a	IL1a	IL1b	TNFa	IL1a	IL1b	TNFa
	1	1	1	1.08934	0.857641	0.260081
	1	1	1	1.37005	0.918272	0.151648
	1	1	1	0.815452	0.852496	0.331384
	1	1	1	0.792983	0.756664	0.393502

## Sheet: Supp Fig 6b
Supp Fig 6b	IgG	nTNF
	0.772994	0.685094
	0.761697	0.627255
	1.07538	0.763594
	1.74792	1.3515
	1.77615	0.903217
	0.508718	0.707714

## Sheet: Supp Fig 6c
Supp Fig 6c	IgG	nTNF
	0.97187	1.06713
	0.356318	0.710071
	1.08233	0.956102
	1.6855	1.09827
	1.63256	0.920083
	0.96961	0.845476

## Sheet: Supp Fig 6d
Supp Fig 6d	IgG	nTNF
	1.78286	0.862271
	0.141552	1.31651
	1.77373	1.32215
	2.15454	1.18838
	2.41328	1.23242
	0.429649	1.67034

## Sheet: Supp Fig 6e
Supp Fig 6e	Solv	aToc
	0.87774	1.2343
	0.69267	0.51889
	1.73704	1.42464
	0.99625	0.31458
	1.3132	0.87272
	0.72376

## Sheet: Supp Fig 6f
Supp Fig 6f	Solv	aToc
	0.44425	0.68933
	0.71602	0.62131
	1.08164	1.1575
	0.78234	0.60687
	1.11287	0.54711
	3.33826

## Sheet: Supp Fig 6g
Supp Fig 6g	Solv	aToc
	0.57181	1.14111
	0.85002	0.26346
	1.06534	1.174
	1.18853	0.2253
	0.81275	1.39758
	1.99926

## Sheet: Supp Fig 6h
Supp Fig 6h	Solv	aToc
	0.74844	1.14273
	0.93355	0.32267
	1.0536	0.90583
	1.01434	0.71563
	0.97475	0.39553
	1.37391

## Sheet: Supp Fig 6i
Supp Fig 6i	Solv	aToc
	0.92046	0.90645
	1.00782	0.30141
	0.47642	0.93293
	0.9459	0.1849
	1.3689	0.87029
	1.74747

## Sheet: Supp Fig 6j
Supp Fig 6j	Solv	aToc
	0.840428	0.273575
	1.58022	0.360042
	1.37187	0.383356
	1.01947	0.327466
	1.4759	0.25088
	0.918421	0.19252
	0.602718	0.229977
	1.74648	0.166665
	0.579877	0.131167
	0.650703	0.081572

[truncated: 2 more sheets: Supp Fig 6k, Supp Fig 6l]
