# Supplementary material for: Iron-dependent apoptosis causes embryotoxicity in inflamed and obese pregnancy
Source: Nat Commun. 2021 Jun 29;12:4026. doi: 10.1038/s41467-021-24333-z (PMC8242011; doi:10.1038/s41467-021-24333-z)
Supplement: Supplementary file 3 — Source Data [file 41467_2021_24333_MOESM3_ESM.zip › Source data/Figure 4.xlsx]

## Sheet: Figure 4b
Figure 4b
Unbound	Bound
0.828727	112.797
0.721094	75.2378
1.30053	109.659
1.45257	86.7683
0.885811	110.879
0.727685	51.7691
0.697868	50.7251
1.96917	72.0966

## Sheet: Figure 4c
Figure 4c
Adequate	Loaded
1.12116	0.943168
0.902162	0.909027
1.01835	0.788699
0.970847	0.739913
1.22306	0.785257
1.13397	0.640687
1.47032	0.320884
0.605476	0.804398

## Sheet: Figure 4d
Figure 4d
Figure 4D	HKO v WT
Pathway	Z-Score
Production of Nitric Oxide and Reactive Oxygen Species in Macrophages	3.051
Toll-like Receptor Signaling	3
Neuroinflammation Signaling Pathway	2.746
Role of Pattern Recognition Receptors in Recognition of Bacteria and Viruses	2.714
Salvage Pathways of Pyrimidine Ribonucleotides	2.646
TREM1 Signaling	2.53
Nicotine Degradation II	2.449
p38 MAPK Signaling	2.449
Systemic Lupus Erythematosus In B Cell Signaling Pathway	2.263
Pyrimidine Ribonucleotides Interconversion	2.236
Pyrimidine Ribonucleotides De Novo Biosynthesis	2.236
Nicotine Degradation III	2.236
Melatonin Degradation I	2.236
Pyridoxal 5'-phosphate Salvage Pathway	2.236
Superpathway of Melatonin Degradation	2.236
LPS/IL-1 Mediated Inhibition of RXR Function	2.236
Pancreatic Adenocarcinoma Signaling	2.236
Fcγ Receptor-mediated Phagocytosis in Macrophages and Monocytes	2.138
Gαq Signaling	2.138
RANK Signaling in Osteoclasts	2.121
HOTAIR Regulatory Pathway	2.111
iNOS Signaling	2
Acute Phase Response Signaling	1.886
IL-8 Signaling	1.886
NF-κB Signaling	1.886
Gαi Signaling	-1.667
SPINK1 Pancreatic Cancer Pathway	-1.89
Apelin Cardiomyocyte Signaling Pathway	-1.89
EIF2 Signaling	-3.402

## Sheet: Figure 4e
Figure 4e
Figure 4E	HKO v WT
Pathway	Z-Score
Endocannabinoid Cancer Inhibition Pathway	2.111
Apelin Liver Signaling Pathway	2
Intrinsic Prothrombin Activation Pathway	2
HMGB1 Signaling	1.89
NRF2-mediated Oxidative Stress Response	1.633
Production of Nitric Oxide and Reactive Oxygen Species in Macrophages	1.414
IL-8 Signaling	-1.604
VEGF Signaling	-1.633
Cardiac Hypertrophy Signaling (Enhanced)	-1.706
NF-κB Signaling	-1.732
SAPK/JNK Signaling	-1.89
Rac Signaling	-1.89
EIF2 Signaling	-1.89
Actin Cytoskeleton Signaling	-1.897
Small Cell Lung Cancer Signaling	-2
Leukocyte Extravasation Signaling	-2
CD28 Signaling in T Helper Cells	-2.236
Synaptogenesis Signaling Pathway	-2.4

## Sheet: Figure 4f
Figure 4f
Solv	FAC	Hemin	Holo-Ft
1.01088	0.184029	0.0724673	0.308948
0.988517	0.186482	0.0663799	0.413302
1.00073	0.125038	0.0660291	0.273057

## Sheet: Figure 4g
Figure 4g
Solv	FAC	Hemin	Holo-Ft
0.969831	2.62133	3.41978	3.57434
0.950093	2.63362	3.27777	4.56653
1.08527	2.57678	3.35568	3.21216

## Sheet: Figure 4h
Figure 4h
Solv	FAC	Hemin	Holo-Ft
1.08367	15.4071	21.847	4.77955
0.938442	14.1536	28.469	5.50412
0.983319	14.872	27.9405	5.13532
