# Supplementary material for: Iron-dependent apoptosis causes embryotoxicity in inflamed and obese pregnancy
Source: Nat Commun. 2021 Jun 29;12:4026. doi: 10.1038/s41467-021-24333-z (PMC8242011; doi:10.1038/s41467-021-24333-z)
Supplement: Supplementary file 3 — Source Data [file 41467_2021_24333_MOESM3_ESM.zip › Source data/Supplementary Figure 4.xlsx]

## Sheet: Supp Fig 4a
Supp Fig 4a
	Adequate + LPS				Loaded + LPS

## Sheet: Supp Fig 4b
Supp Fig 4b	Solvent	FAC	LPS	TNF	FAC LPS	FAC TNF
	1.0072	0.5137	0.8653	0.9438	0.5502	2.5912
	0.9928	0.5233	0.8799	0.9169	0.8164	2.5353
	0.8231	0.4641	0.575	0.9871	0.3772	3.8755
	1.1769	0.3746	0.7755	0.5391	0.5285	3.6572

## Sheet: Supp Fig 4c
	TNF treated
Supp Fig 4c	Solvent	CuCl2	ZnSO4	FAC
	1	0.761	0.6763	2.4828
	1	0.2522	0.9707	1.782
	0.9248	0.7787	1.2635	2.4304
	1.0752	0.7968	1.0645	2.1081

## Sheet: Supp Fig 4d
	TNF treated
Supp Fig 4d	Solvent	FAC	FAC + DFO
	0.9695	2.9156	0.7825
	1.0305	2.8236	0.6928
	1	1.967	0.7497

## Sheet: Supp Fig 4e
	TNF treated
Supp Fig 4e	0h	2h	6h	16-24h
	0.72	0.89	2.83	2.05
	0.323808	0.288384	2.75	1.8
	0.743048	0.129307	1.71642	2.7455
	0.510028		3.30433	2.76508
	0.527095
