# Supplementary material for: Iron-dependent apoptosis causes embryotoxicity in inflamed and obese pregnancy
Source: Nat Commun. 2021 Jun 29;12:4026. doi: 10.1038/s41467-021-24333-z (PMC8242011; doi:10.1038/s41467-021-24333-z)
Supplement: Supplementary file 3 — Source Data [file 41467_2021_24333_MOESM3_ESM.zip › Source data/Figure 5.xlsx]

## Sheet: Figure 5a
Figure 5a
TNF treated
Solvent	FAC	FAC + trolox
1	2.83487	0.576037
1	1.74326	0.31037
1	2.45248	0.303721

## Sheet: Figure 5c
Figure 5c
LPS E15.5
Solvent	aTocopherol
100	0
100	0
60	0
100	0
50	0
50

## Sheet: Figure 5d
Figure 5d
LPS E15.5
Solvent	aTocopherol
1.348	0.81984
0.79552	0.78194
1.60085	1.13485
1.11531	1.08841
1.02254	0.34581
0.51078

## Sheet: Figure 5e
Figure 5e
LPS E15.5
Solvent	aTocopherol
1.09338	0.445448
0.814257	0.597287
0.557757	0.433963
0.597746	0.440553
1.38484	0.279392
1.14119	0.242079
0.681087	0.230415
1.36151	0.276991
1.79901	0.239232
1.27789	0.22194

## Sheet: Figure 5f
Figure 5f
LPS E15.5
Solvent	aTocopherol
1.22915	0.248308
1.00955	0.366154
0.678197	0.58752
0.660543	0.440676
1.54308	0.326167
0.930482	0.20597
0.728637	0.195931
1.05022	0.248917
0.898997	0.181114
1.82122	0.162099

## Sheet: Figure 5g
Figure 5g
LPS E15.5
Solvent	aTocopherol
2.71164	0.520315
0.762853	0.509349
0.706756	0.416579
0.938995	0.274962
1.1495	0.23878
0.562059	0.225029
0.642538	0.264972
0.930439	0.2788
1.98559	0.246863
0.949791	0.680963

## Sheet: Figure 5h
Figure 5h
LPS E15.5
Solvent	aTocopherol
1.58876	0.006697
1.31276	0.150628
0.370928	0.049588
2.43726	0.113975
0.17094	0.126798
0.119353	0.133082

## Sheet: Figure 5i
Figure 5i
Antibodies: cleaved caspase-3 Cell Signaling #9664 (brown) and CD31 Novus AF3628 (red)
	Placenta				Embryo lung				Embryo liver
	Solvent + LPS				Solvent + LPS				Solvent + LPS
	aTocopherol + LPS				aTocopherol + LPS				aTocopherol + LPS
