# Supplementary material for: Iron-dependent apoptosis causes embryotoxicity in inflamed and obese pregnancy
Source: Nat Commun. 2021 Jun 29;12:4026. doi: 10.1038/s41467-021-24333-z (PMC8242011; doi:10.1038/s41467-021-24333-z)
Supplement: Supplementary file 3 — Source Data [file 41467_2021_24333_MOESM3_ESM.zip › Source data/Figure 2.xlsx]

## Sheet: Figure 2a
Figure 2a
Solvent E15.5		LPS E15.5
Adequate	Loaded	Adequate	Loaded
1.08056	0.681194	0.513236	3.84449
1.13457	0.189103	1.19269	2.95357
1.03993	0.616611	0.463816	2.02694
0.744942	0.23592	0.283247	1.09452
		0.272393	3.39457
		0.225099	1.58491
		2.02237	2.72988
		0.708765	2.30025
			2.51843

## Sheet: Figure 2b
Figure 2b
Solvent E15.5		LPS E15.5
Adequate	Loaded	Adequate	Loaded
1.8147	12.9472	0.9904	93.2094
0.9398	2.4355	0.5855	45.754
0.2455	0.00158	1.0637	49.3031

## Sheet: Figure 2c
Figure 2c
	TUNEL stain
	Iron adequate + solvent
	Iron loaded + solvent
	Iron adequate + LPS
	Iron loaded + LPS

## Sheet: Figure 2d
Figure 2d
Antibodies: cleaved caspase-3 Cell Signaling #9664 (brown) and CD31 Novus AF3628 (red)
	Placenta					Embryo lung					Embryo heart					Embryo liver
	Iron adequate + solvent					Iron adequate + solvent					Iron adequate + solvent					Iron adequate + solvent
	Iron loaded + solvent					Iron loaded + solvent					Iron loaded + solvent					Iron loaded + solvent
	Iron adequate + LPS					Iron adequate + LPS					Iron adequate + LPS					Iron adequate + LPS
	Iron loaded + LPS					Iron loaded + LPS					Iron loaded + LPS					Iron loaded + LPS

## Sheet: Figure 2e
Figure 2e
Solv	IL6	IFNγ	IL1α	IL1β	TNFα
1.3891	0.5618	0.7482	1.367	1.0257	2.9028
0.7556	1.4639	0.6765	1.3555	1.4578	3.8455
0.554	0.3256	1.6907	1.5452	0.2192	1.9016
0.4896	0.2934	0.2471	0.9905	1.3542	2.1543
