# Supplementary material for: Iron-dependent apoptosis causes embryotoxicity in inflamed and obese pregnancy
Source: Nat Commun. 2021 Jun 29;12:4026. doi: 10.1038/s41467-021-24333-z (PMC8242011; doi:10.1038/s41467-021-24333-z)
Supplement: Supplementary file 3 — Source Data [file 41467_2021_24333_MOESM3_ESM.zip › Source data/Supplementary Figure 3.xlsx]

## Sheet: Supp Fig 3a
	Dam serum		Embryo serum
Supp Fig 3a	Solvent	LPS 6h	Solvent	LPS 6h
	20.4423	631.187	2.54143	2.26706
	24.8033	487.901	3.26798	3.15176
	22.3914	542.105	3.54067	2.75956
	19.8734	679.192	2.78366	2.71455

## Sheet: Supp Fig 3b
	Solvent		LPS 6h		LPS 24h
Suppl Fig 3b	Adequate	Loaded	Adequate	Loaded	Adequate	Loaded
	96.9849	85.2598	41.1884	31.3697	36.5226	13.5963
	74.5378	79.7683	41.7805	38.3378	58.149	96.9703
	109.936	124.653	52.8648	45.6996	15.9741	118.347
	88.4899	86.3113	58.6219	80.3503	6.2409	36.7309
	94.5263	114.375	33.2494	35.0441	10.0206	18.5364
	94.5225	77.3561	44.3333	55.2657	47.5354	55.3813
	83.6197	91.5109	74.4998	58.1667	29.0775	28.8143
	113.582	97.4106		53.9667	65.0962	7.422
	119.958	142.287				51.7018
	111.757	122.185
	75.4632	152.868
		82.3174
		108.992
		124.758
		105.107
		197.007
		120.544
		138.339

## Sheet: Supp Fig 3c
	Solvent		LPS 6h		LPS 24h
Suppl Fig 3c	Adequate	Loaded	Adequate	Loaded	Adequate	Loaded
	7.93956	2.17033	3.62637	4.03846	3.5989	15.1374
	4.36813	4.86264	4.80769	7.11538	3.1044	6.95055
	2.88462	3.04945	6.84066	5.74176	5.19231	6.78571
	6.18132	4.53297	5.52198	4.91758	7.5	4.25824
	7.22527	6.78571	5.63187	4.2033	5.24725	14.1209
	3.04945	2.93956	4.47802	3.70879	4.86264	9.36813
	4.75275	6.12637				9.86264
	4.14835	6.84066
	4.91758	3.04945
		5.74176
		3.21429

## Sheet: Supp Fig 3d
	Solvent		LPS 6h
Supp Fig 3d	Adequate	Loaded	Adequate	Loaded
	0.9199	2.3784	5.1243	11.034
	1.0801	1.2518	20.0383	9.1059
			28.525	19.101
				9.0272

## Sheet: Supp Fig 3e
	Solvent		LPS 6h
Supp Fig 3e	Adequate	Loaded	Adequate	Loaded
	1.0077	0.8711	6.651	5.0147
	0.9923	0.8286	3.0946	3.3201
		0.8191	4.4828	2.4446
			6.7224	2.3628
				3.0767

## Sheet: Supp Fig 3f
	Solvent		LPS 6h
Supp Fig 3f	Adequate	Loaded	Adequate	Loaded
	1.0603	0.9911	1.1738	1.2585
	0.9397	0.957	1.4091	1.1712
			1.3022	1.1418
				1.0701

## Sheet: Supp Fig 3g
	Solvent		LPS 6h
Supp Fig 3g	Adequate	Loaded	Adequate	Loaded
	0.9855	1.0965	1.0311	1.1629
	1.0145	0.9745	1.3578	1.0168
		1.007	1.1913	1.1919
			1.3224	1.1255
				1.0442

## Sheet: Supp Fig 3h
	Solvent		LPS 6h		LPS 24h
Supp Fig 3h	Adequate	Loaded	Adequate	Loaded	Adequate	Loaded
	0.842512	1.33595	1.47495	0.878107	1.86254	1.8947
	1.05341	1.24261	2.77516	1.08634	1.81173	3.00313
	0.753495	1.07264	2.2818	1.05817	1.81387	3.20022
	1.40812	1.60522	2.77766	0.958911	1.23856	1.83537
	1.08777	1.57939	1.46152	1.60411	1.20211	1.82699
	0.814886	0.828842	1.01211	1.03733	2.27311	1.5829
	0.837272	1.18951	0.763854	0.685662	2.09895	2.94113
	0.906934	0.727324	1.30393	1.26784	2.44743	1.35404
	2.39823	0.835823	1.05751	0.98546	1.09109	2.0001
	1.32967	0.63304	0.545734	0.935279	1.5139	1.41438
	0.880484	0.8638	0.896931	1.51327	1.46041	1.05079
	0.591877	1.1822			2.42968	1.42629
	0.949388	0.624022			1.65952	1.17005

## Sheet: Supp Fig 3i
	Solvent		LPS 6h		LPS 24h
Supp Fig 3i	Adequate	Loaded	Adequate	Loaded	Adequate	Loaded
	10.0691	6.77252	8.48741	7.9023	17.9464	19.7051
	6.0896	7.69894	8.12676	9.09164	20.8609	16.8661
	6.76245	8.54144	10.9491	8.87983	18.0865	22.7981
	11.4458	11.879	18.7247	9.67298	11.4946	14.937
	8.6194	11.4057	10.7487	10.0892	15.2915	23.8669
	10.0249	10.1006	8.45322	9.45517	12.2947	14.0509
	9.31708	10.0784	8.66	9.72829	11.4281	11.9161
	11.9319	12.7071			23.7271	17.58
	10.0138	9.74613			12.2256

## Sheet: Supp Fig 3j
	Solvent		LPS 6h		LPS 24h
Supp Fig 3j	Adequate	Loaded	Adequate	Loaded	Adequate	Loaded
	3.31604	1.43989	3.42819	6.15952	5.09849	5.61069
	6.50252	1.70027	7.09594	1.66795	5.55817	4.58271
	1.76039	5.046	6.16796	10.5354	3.41455	4.59203
	3.67114	3.26462	1.19595	2.09454	4.83
	2.02259	1.9293

[truncated: 5 more sheets: Supp Fig 3k, Supp Fig 3l, Supp Fig 3m, Supp Fig 3n, Supp Fig 3o]
