# Supplementary material for: Iron-dependent apoptosis causes embryotoxicity in inflamed and obese pregnancy
Source: Nat Commun. 2021 Jun 29;12:4026. doi: 10.1038/s41467-021-24333-z (PMC8242011; doi:10.1038/s41467-021-24333-z)
Supplement: Supplementary file 3 — Source Data [file 41467_2021_24333_MOESM3_ESM.zip › Source data/Supplementary Figure 2.xlsx]

## Sheet: Supp Fig 2a
	Solvent			LPS 6h			LPS 24h
Supp Fig 2a	Adequate	Dietary Fe	Hepcidin KO	Adequate	Dietary Fe	Hepcidin KO	Adequate	Dietary Fe	Hepcidin KO
	3.55	3.46	3.96	147.9	79.67	158.13	13.71	14.15	7.54
	20.65	1.77	4.36	155.31	41.13	71.94	11.01	14.15	10.74
	3.55	4.84	6.07	114.11	133.11	77.5	11.15	9.17	13.18
	5.92	2.86	4.68	53.1		55.77	14.34	12.86	10.61
	4.36	5.15	3.55	29.74		132.94	12.08	6.95
	5.42	4.88	2.09	85.4			11.48	8.38
	6.79	3.93	14.4				14.62	21.21
	2.67	4.32	4.84				19.02
	3.04	4.68	4.6
	5.54		2.69
	6.95

## Sheet: Supp Fig 2b
	Solvent			LPS 6h			LPS 24h
Supp Fig 2b	Adequate	Dietary Fe	Hepcidin KO	Adequate	Dietary Fe	Hepcidin KO	Adequate	Dietary Fe	Hepcidin KO
	2.87	0.18	7.76	19000	20000	20000	131.02	567.32	67.78
	13.4	0.6	15.66	20000	21000	7617	225.94	123.99	106.73
	2.99	1.53	7.29	21000	22000	7655.63	577.4	43.96	1000.71
	6.49	1	5.24	3204.1		18000	157.87	213.19	68.02
	9.31	1.17	2.56	1616.1		19000	273.71	149.03
	1	10.03	17.61	43421.1			66.75	323.09
	4.51	2.2	2.43				274.55	365.12
	1.63	4.7	1				550.48
	1.47	19.59	6.09
	5.56		42.73
	4.7

## Sheet: Supp Fig 2c
	Solvent			LPS 6h			LPS 24h
Supp Fig 2c	Adequate	Dietary Fe	Hepcidin KO	Adequate	Dietary Fe	Hepcidin KO	Adequate	Dietary Fe	Hepcidin KO
	20.06	22.41	25.84	81.75	58.1	175.26	67.8	28.65	10.05
	151.73	0.5	23.56	97.12	61.5	124.11	40.59	16.45	36.25
	29.2	21.24	29.2	81.75	109.46	157.46	47.31	31.4	42.02
	39.94	40.46	31.4	87.68		89.95	49.17	43.06	44.6
	32.49	27.53	21.24	59.07		96.23	44.6	23.45
	36.46	30.8	30.8	385.46			40.99	47.31
	24.95	21.93	37.84				27.9	51.26
	20.39	35.06	35.72				52.57
	17.67	26.97	37.84
	45.62		21.24
	30.8

## Sheet: Supp Fig 2d
	Solvent			LPS 6h			LPS 24h
Supp Fig 2d	Adequate	Dietary Fe	Hepcidin KO	Adequate	Dietary Fe	Hepcidin KO	Adequate	Dietary Fe	Hepcidin KO
	2.48	1.95	5.58	592.89	478.15	591.1	116.26	91.96	60.52
	34.41	0.5	7.83	658.44	1028.87	684.17	127.19	100.49	30.48
	5.07	3.01	8.33	397.01	146.92	533.38	217.61	51.29	114.41
	8.08	6.08	8.33	430.29		744.15	135.77	74.33	25.35
	6.58	1.41	0.58	375.63		848.52	153.12	46.27
	4.93	15.19	19.38	583.94			80.08	205.7
	9.74	10.53	1.14				94.92	319.79
	9.74	14.42	6.58				226.52
	4.04	3.01	6.08
	11.53		0.86
	17.48

## Sheet: Supp Fig 2e
	Solvent			LPS 6h
Supp Fig 2e	Adequate	Dietary Fe	Hepcidin KO	Adequate	Dietary Fe	Hepcidin KO
	0.764	0.99	0.352	6.342	0.383	3.462
	1.541	1.088	1.863	5.641	1.008	2.82
	0.384	0.964	0.575	5.739	3.265	1.823
	0.263	0.78	1.144	5.99	3.006	1.272
	2.157		0.57	4.718		4.443
	2.492		0.302	4.725		3.399
	1.132			2.832		4.386
	1.057			2.637		3.37
	1.307			2.638		1.482
				3.058		2.825
				1.5
				2.617
				1.848
				1.233
				1.371

## Sheet: Supp Fig 2f
	Solvent			LPS 6h
Supp Fig 2f	Adequate	Dietary Fe	Hepcidin KO	Adequate	Dietary Fe	Hepcidin KO
	1.301	1.331	1.423	8.155	1.13	9.173
	1.242	1.597	1.94	10.028	4.453	4.309
	1.228	2.321	1.214	6.424	33.837	0.835
	0.835	1.232	1.111	11.697	16.277	2.245
	0.688		0.684	5.347		9.948
	1.489		0.504	9.338		9.427
	0.926			2.941		6.306
	0.771			12.07		7.158
	0.825			5.503		1.682
				6.719		9.122
				7.375
				3.994
				3.217
				3.597
				6.445

## Sheet: Supp Fig 2g
	Solvent		LPS 6h
Supp Fig 2g	Adequate	Hepcidin KO	Adequate	Hepcidin KO
	17.3	3.62	9.72	9.04
	8.45	33.02	91.14	15.44
	12.89	10.03	51.53	70.06
	37.28	8.45	59.94	104.83

## Sheet: Supp Fig 2h
	Solvent		LPS 6h
Supp Fig 2h	Adequate	Hepcidin KO	Adequate	Hepcidin KO
	1087.45	605.12	1896.57	1275.75
	581.07	461.15	2405.4	2394.66
	602.42	610.55	2038.54	2226.69
	843.93	476.59	3025.57	3487.44

## Sheet: Supp Fig 2i
	Solvent		LPS 6h
Supp Fig 2i	Adequate	Hepcidin KO	Adequate	Hepcidin KO
	5.46	4.44	10.61	3.71
	10.3	5.77	10.34	11.68
	10.3	7.28	11.98	15.88
	13.78	13.78	14.1	12.39

## Sheet: Supp Fig 2j
	Solvent		LPS 6h
Supp Fig 2j	Adequate	Hepcidin KO	Adequate	Hepcidin KO
	0.5	0.5	2.7	0.5
	2.89	3.53	0.5	0.85
	18.83	6.94	15.63	10.57
	24.95	17.24	18.83	10.57

[truncated: 1 more sheets: Supp Fig 2k]
