# Supplementary material for: Iron-dependent apoptosis causes embryotoxicity in inflamed and obese pregnancy
Source: Nat Commun. 2021 Jun 29;12:4026. doi: 10.1038/s41467-021-24333-z (PMC8242011; doi:10.1038/s41467-021-24333-z)
Supplement: Supplementary file 3 — Source Data [file 41467_2021_24333_MOESM3_ESM.zip › Source data/Figure 3.xlsx]

## Sheet: Figure 3b
Figure 3b
LPS E15.5
IgG	nTNF
55.5556	0
100	25
100	12.5
87.5	0
37.5	12.5
57.1429	11.1111

## Sheet: Figure 3c
Figure 3c
LPS E15.5
IgG	nTNF
1.60693	0.825997
0.808438	0.945801
1.18494	1.18979
1.06526	1.22299
1.14004	1.05739
0.534913	0.890822

## Sheet: Figure 3d
Figure 3d
LPS E15.5
IgG	nTNF
1.23728	0.806125
0.519745	0.733198
0.629324	0.92805
1.62908	0.762112
1.97977	0.766987
0.766144	0.921129

## Sheet: Figure 3e
Figure 3e
LPS E15.5
IgG	nTNF
1.79539	0.144036
0.702124	0.084459
1.14195	0.174391
0.981932	0.211275
1.39108	0.132457
0.508568	0.068898

## Sheet: Figure 3f
Figure 3f
LPS E15.5
IgG	nTNF
1.35994	0.495837
1.93654	0.622731
1.45538	0.617053
1.64977	0.918368
0.787641	0.490621
0.886348	0.561566
1.02158	0.448474
0.776257	0.401504
0.538654	0.714885
0.530312	0.50387
	0.564816

## Sheet: Figure 3g
Figure 3g
LPS E15.5
IgG	nTNF
1.1414	0.241389
1.88191	0.396196
1.33041	0.565724
1.06706	0.657289
1.15861	0.775454
0.874383	0.445285
2.0158	0.266172
0.867499	0.658133
0.430048	0.522863
0.430443	0.362179
	0.609885

## Sheet: Figure 3h
Figure 3h
LPS E15.5
IgG	nTNF
1.07858	0.350025
2.11436	0.334159
0.820066	0.642484
0.976033	0.986733
1.18684	0.529273
0.875674	0.392632
1.75558	0.393719
1.16029	0.439867
0.440317	0.534867
0.587715	0.457981
	0.600442

## Sheet: Figure 3i
Figure 3i
LPS E15.5
IgG	nTNF
1.39159	0.317709
1.80406	0.482884
1.61734	0.302157
1.42117	0.284365
1.01772	0.497088
0.959461	0.388466
1.41241	0.17427
0.636192	0.389413
0.381381	0.494141
0.517878	0.187745
	0.513695

## Sheet: Figure 3j
Figure 3j
LPS E15.5
IgG	nTNF
0.164165	0.005165
2.0468	0.07885
0.107559	0.245916
2.21087	0.007249
0.944591	0.000806
0.526013	0.036009

## Sheet: Figure 3k
Figure 3k
LPS E15.5
IgG	nTNF
274.34	0.692459
554.562	0.605191
906.492	1.45349
40.2985	1.24886

[truncated: 2 more sheets: Figure 3l, Figure 3m]
